# Supplementary material for: Single-Cell Heterogeneity in Snake Venom Expression Is Hardwired by Co-Option of Regulators from Progressively Activated Pathways
Source: Genome Biol Evol. 2023 Jun 13;15(6):evad109. doi: 10.1093/gbe/evad109 (PMC10289209; doi:10.1093/gbe/evad109)
Supplement: evad109_Supplementary_Data [file evad109_supplementary_data.zip]

Archive with 2 entries (2 files):
- VenomGland_scRNA_SI_2023.05.16.pdf
- VenomGland_scRNA_SuppTable_2023.02.27.xlsx
