# Supplementary material for: Single-Cell Heterogeneity in Snake Venom Expression Is Hardwired by Co-Option of Regulators from Progressively Activated Pathways
Source: Genome Biol Evol. 2023 Jun 13;15(6):evad109. doi: 10.1093/gbe/evad109 (PMC10289209; doi:10.1093/gbe/evad109)
Supplement: evad109_Supplementary_Data [file evad109_supplementary_data.zip › VenomGland_scRNA_SuppTable_2023.02.27.xlsx]

## Sheet: Sheet1
Table S1: Transcription factors with identifiable associations to chromatin modification, UPR signaling, ERK interaction, or previous venom gland research
regulon	chromatin modification	previously implicated in VG regulation	UPR	ERK interactor (STRINGDB)	citation
TBX3	No	Yes	No	Yes
MAX	Yes	No	No	No
PHF8	Yes	No	Yes	No	Huynh-Thu et al. 2010
KLF16	Yes	Yes	No	No	Merkwirth et al. 2016
PPARD	No	Yes	No	No	Daftary et al. 2012
NFAT5	Yes	No	No	No
KLF13	No	Yes	No	No
HDAC2	Yes	Yes	No	No
RELA	No	No	No	Yes
ZBTB2	Yes	Yes	No	No	Lunazzi et al. 2021
NR3C1	Yes	No	No	Yes	Olivieri et al. 2021
ZNF143	Yes	No	No	No	Gatta et al. 2019
RAD21	Yes	No	No	No	Bailey et al. 2015
STAT1	Yes	No	No	Yes	Mishiro et al. 2009
MEF2D	No	No	No	Yes
NFKB1	No	No	No	Yes
NFATC3	No	No	No	Yes
IRF2	Yes	No	No	No	Christova et al. 2007
SPDEF	No	Yes	No	No
HDAC6	Yes	No	No	Yes
MEIS1	No	Yes	No	No	Liao et al. 2019
ELK1	Yes	No	No	Yes	Ren et al. 2015
ETS2	No	No	No	Yes
BRF1	Yes	No	No	No	Li et al. 2003
ATF2	No	Yes	No	Yes	Liao et al. 2019
BRCA1	Yes	No	No	Yes	Lin et al. 2019
EHF	No	Yes	No	No
ATF6	No	Yes	Yes	No	Liao et al. 2019
CTCF	Yes	Yes	No	No
XBP1	Yes	Yes	Yes	No	Mullan et al. 2006
KDM5B	Yes	Yes	No	No	Fang et al. 2004
RUNX1	Yes	No	No	No	Klein et al. 2014
KDM5A	Yes	No	No	No	Lichtinger et al. 2010
MGA	Yes	No	No	No	Gong et al. 2017
CEBPZ	No	Yes	Yes	No	Blackledge and Klose 2021
CREB3	No	Yes	Yes	Yes	Liao et al. 2019
ERF	No	Yes	No	Yes	Liao et al. 2019
RBBP5	Yes	No	No	No	Al-Furoukh et al. 2015
EP300	Yes	No	No	Yes	Odho et al. 2010
ATF6B	No	Yes	Yes	Yes	Liao et al. 2019
RCOR1	Yes	No	No	No	Huang et al. 2003
CLOCK	Yes	Yes	No	No	Liao et al. 2019, Rivera et al. 2022
SREBF1	No	Yes	No	No
CREB3L2	No	Yes	Yes	Yes	Liao et al. 2019
SMARCA4	Yes	Yes	No	No	Liao et al. 2019, Doi et al. 2006
ZBTB7B	Yes	No	No	No	Kwon and Wagner 2007
TAF1	Yes	No	No	No	Yu et al. 2020
RBPJ	Yes	No	No	No	Peng et al. 2021
SREBF2	No	Yes	No	No	Liao et al. 2019
HCFC1	Yes	Yes	No	No	Liao et al. 2019
ATF4	No	Yes	Yes	Yes	Liao et al. 2019
SRF	No	No	No	Yes
SP1	No	Yes	No	Yes	Liao et al. 2019
SIN3A	Yes	No	No	No	Giaimo et al. 2018
ELF5	No	Yes	No	No	Liao et al. 2019
